# Supplementary material for: Adverse Effects of Oral Cannabidiol: An Updated Systematic Review of Randomized Controlled Trials (2020–2022)
Source: Pharmaceutics. 2022 Nov 25;14(12):2598. doi: 10.3390/pharmaceutics14122598 (PMC9782576; doi:10.3390/pharmaceutics14122598)
Supplement: Supplementary file 1 [file pharmaceutics-14-02598-s001.zip]

Archive with 1 entries (1 files):
- pharmaceutics-2006193-supplementary.pdf
